# Supplementary material for: SuperAging functional connectomics from resting-state functional MRI
Source: Brain Commun. 2024 Jun 11;6(4):fcae205. doi: 10.1093/braincomms/fcae205 (PMC11228547; doi:10.1093/braincomms/fcae205)
Supplement: fcae205_Supplementary_Data [file fcae205_supplementary_data.zip]

Archive with 2 entries (2 files):
- Supplementary_material.docx
- Supplementary_material_rsfMRI_Analysis.doc
